# Supplementary material for: Potential Link Between a Disruptive CAPN6 Variant and Neurodevelopmental Disorders
Source: Int J Mol Sci. 2026 Jan 23;27(3):1140. doi: 10.3390/ijms27031140 (PMC12897768; doi:10.3390/ijms27031140)
Supplement: Supplementary file 1 [file ijms-27-01140-s001.zip]

Archive with 1 entries (1 files):
- ijms-4087991-supplementary.pdf
